# Supplementary material for: Environmental Impact of Meals: How Big Is the Carbon Footprint in the School Canteens?
Source: Foods. 2022 Jan 12;11(2):193. doi: 10.3390/foods11020193 (PMC8775158; doi:10.3390/foods11020193)
Supplement: Supplementary file 1 [file foods-11-00193-s001.zip]

Archive with 1 entries (1 files):
- foods-1511511-supplementary.pdf
